# Supplementary material for: A narrow range of transcript-error rates across the Tree of Life
Source: Sci Adv. 2025 Jul 11;11(28):eadv9898. doi: 10.1126/sciadv.adv9898 (PMC12248287; doi:10.1126/sciadv.adv9898)
Supplement: Supplementary file 2 — Tables S1 to S10 [file sciadv.adv9898_tables_s1_to_s10.zip]

Archive with 1 entries (1 files):
- sciadv.adv9898_tables_s1_to_s10.xlsx
