# Supplementary material for: A narrow range of transcript-error rates across the Tree of Life
Source: Sci Adv. 2025 Jul 11;11(28):eadv9898. doi: 10.1126/sciadv.adv9898 (PMC12248287; doi:10.1126/sciadv.adv9898)
Supplement: Supplementary file 2 — Tables S1 to S10 [file sciadv.adv9898_tables_s1_to_s10.zip › sciadv.adv9898_tables_s1_to_s10.xlsx]

## Sheet: S1
Table S1. Summary of results, estimates, and citations used in analysis and hypothesis testing.
	Transcript-Error Rate					Genomic Mutation Rate			Effective Population Size			Length of Coding DNA			Cell Volume, V
	Error rate (nt^-1)	(SE)	type of RNAs in Proks.	Reference		(bp^-1∙gen^-1)	Reference		Ne	Reference		PL (Mb)	Reference		V (um^3)	Reference
			or RNA polymerases in Euks.
Prokaryotes:
Agrobacterium tumefaciens	7.41539e-06	4.02794e-07	mRNA	Li and Lynch (2020, eLife).		2.92e-10	Lynch and Trickovic (2020, J. Mol. Biol.)		4.14788e+08	Lynch et al. (2023, EMBO Reports)		4.99921	Lynch et al. (2018, Nature Rev. Genet.)		1.1045	Lynch et al. (in prep.)
	5.69341e-06	7.91659e-07	ncRNA (71.77% from rRNA/tRNA/tmRNA)
Bacillus subtilis	5.33855e-06	9.72964e-08	mRNA	Li and Lynch (2020, eLife).		3.35e-10	Lynch and Trickovic (2020, J. Mol. Biol.)		4.95801e+07	Lynch et al. (2023, EMBO Reports)		3.572	Lynch et al. (2018, Nature Rev. Genet.)		1.2856	Lynch et al. (in prep.)
	8.17867e-06	6.20962e-07	ncRNA (92.24% from rRNA/tRNA/tmRNA)
Caulobacter crescentus	9.15717e-06	1.93049e-07	mRNA	This paper.		3.46e-10	Long et al. (2018, Nature Ecol. Evol.)		5.9632e+07	Lynch et al. (2023, EMBO Reports)		3.6924	Lynch et al. (2018, Nature Rev. Genet.)		1.5875	2.075 - Fuchs et al. (2001, Mol. Microbiol.); 1.1 -- Harris et al. (2016, Cxell, Figure S3B).
	1.46232e-05	1.46085e-07	ncRNA (84.29% from rRNA/tRNA/tmRNA)
Deinococcus radiodurans	6.90417e-06	1.44623e-07	mRNA	This paper.		4.99e-10	Long et al. (2018, Nature Ecol. Evol.)		4.75916e+06	This paper, Table S3		2.94717	Lynch et al. (2018, Nature Rev. Genet.)		2.7	2.70 - Floc'h et al. (2019, Nature Comm.); 3.85 - Guerra et al. (2015; Internat. Microbiol.)
	1.33349e-05	7.02808e-07	ncRNA (100% from rRNA/tRNA)
Escherichia coli	5.90195e-06	1.10097e-07	mRNA	Li and Lynch (2020, eLife).		2e-10	Lynch and Trickovic (2020, J. Mol. Biol.)		1.70918e+08	Lynch et al. (2023, EMBO Reports)		3.9	Lynch et al. (2018, Nature Rev. Genet.)		0.7592	Lynch et al. (in prep.)
	5.17587e-06	5.87357e-07	ncRNA (80.12% from rRNA/tRNA/tmRNA)
Haloferax volcanii	7.85444e-06	1.14277e-07	mRNA	This paper.		3.15e-10	Kucukyildirim et al. (2020, Genetics)		1.92887e+07	Lynch et al. (2023, EMBO Reports)		3.458	NCBI		3.01	1.00 - deSilva et al. (2021, Microbiol., Figure 2); 6.28 - Meury and Kohiyama (1989, Arch. Microbiol., Page 531); 1.75 - Liao et al. (2021, Nature Microbiol.).
	5.30345e-06	7.12079e-08	ncRNA (100% from rRNA/tRNA)
Kineococcus radiotolerans	1.12231e-05	6.69512e-07	mRNA	This paper.		3.9e-10	Lynch et al. (2018, Nature Rev. Genet.)		NA			4.47858	Lynch et al. (2018, Nature Rev. Genet.)		0.268	Phillips et al. (2002, Internat. J. Syst. Evol. Microbiol.)
	9.30599e-06	5.01015e-07	ncRNA (100% from rRNA/tRNA/tmRNA)
Mesoplasma florum	1.90657e-05	2.73891e-07	mRNA	Li and Lynch (2020, eLife).		9.78e-09	Lynch and Trickovic (2020, J. Mol. Biol.)		1.09665e+06	Lynch et al. (2023, EMBO Reports)		0.734	Lynch et al. (2018, Nature Rev. Genet.)		0.0895	Matteau et al. (2020, Mol. Syst. Biol., Table 1).
	1.37929e-05	9.75575e-07	ncRNA (100% from rRNA/tRNA)
Mycobacterium smegmatis	8.03012e-06	1.75566e-07	mRNA	This paper.		5.27e-10	Long et al. (2018, Nature Ecol. Evol.)		4.79048e+06	Lynch et al. (2023, EMBO Reports)		6.51	Lynch et al. (2018, Nature Rev. Genet.)		0.91	Yamada et al. (2018, Frontiers Microbiol., Page 6).
	8.40492e-06	1.90382e-07	ncRNA (100% from rRNA/tRNA)
Pseudomonas fluorescens	6.57705e-06	1.58956e-07	mRNA	This paper.		9.3e-11	Long et al. (2018, Mol. Biol. Evol.)		2.69128e+09	Lynch et al. (2023, EMBO Reports)		5.993	NCBI		0.205675	Lynch et al. (in prep.)
	7.38014e-06	1.91902e-07	ncRNA (99.57% from tRNA/tmRNA/RNase_P_RNA)
Salmonella enterica	5.57062e-06	1.53559e-07	mRNA	This paper.		1.735e-10	Lynch and Trickovic (2020, J. Mol. Biol.)		1.19392e+08	Lynch et al. (2023, EMBO Reports)		4.03	Lynch et al. (2018, Nature Rev. Genet.)		0.7037	Lynch et al. (in prep.)
	1.59172e-05	8.8979e-07	ncRNA (100% from rRNA/tRNA)
Staphylococcus aureus	5.56676e-06	1.44118e-07	mRNA	This paper.		4.38e-10	Lynch and Trickovic (2020, J. Mol. Biol.)		3.79119e+07	Lynch et al. (2023, EMBO Reports)		2.383	NCBI		0.279	Lynch et al. (in prep.)
	6.62855e-06	2.41397e-07	ncRNA (77.22% from tRNA/tmRNA/RNase_P_RNA/SRP_RNA)
Eukaryotes:
Arabidopsis thaliana	2.83046e-05	2.85916e-06	Mitochondria RNAP	This paper.		6.95e-09	Lynch and Trickovic (2020, J. Mol. Biol.)		252183	Lynch et al. (2023, EMBO Reports)		42.07	Lynch et al. (2018, Nature Rev. Genet.)		17776	7368, stem epidermis - Melaragno et al. (1993, Plant Cell, Table 1).
	7.3229e-06	1.36123e-07	RNAP II (mRNA)													4800, leaf epidermis - Melaragno et al. (1993, Plant Cell, Table 1).
	8.28942e-06	1.10831e-07	chloroplast-encoded RNAP													155, shoot apical meristem - Willis et al. (2016, PNAS, Supp. Mat.); 202 - Price et al. (1973, Experientia).
																30000, pavement cell - Katigiri et al. (2015, Development, Table 2).
																40000, palisade cell - Katigiri et al. (2015, Development, Table 2).
																24333, average of three types of root cells - Hauser et al. (1995, Development)
Caenorhabditis elegans	4.1e-06	8.8e-07	Overall	Gout et al. (2013, PNAS).		1.45e-09	Lynch and Trickovic (2020, J. Mol. Biol.)		124155	Lynch et al. (2023, EMBO Reports)		25	Lynch et al. (2018, Nature Rev. Genet.)		47	Froelich et al. (2018, microPublication Biology).
	5.7371e-06	2.68369e-07	RNAP II	Fritsch et al. (2021, PNAS).
Chlamydomonas reinhardtii	4.69627e-06	4.28707e-07	RNAP II (mRNA)	This paper.		3.798e-10	Lynch and Trickovic (2020, J. Mol. Biol.)		1.71418e+07	Lynch et al. (2023, EMBO Reports)		39.1571	Lynch et al. (2018, Nature Rev. Genet.)		141.254	Lynch et al. (in prep.)
	8.47526e-06	2.11881e-06	chloroplast-encoded RNAP
Drosophila melanogaster	5.25153e-06	3.5611e-08	RNAP II	Fritsch et al. (2021, PNAS).		5.165e-09	Lynch and Trickovic (2020, J. Mol. Biol.)		627824	Lynch et al. (2023, EMBO Reports)		23.17	Lynch et al. (2018, Nature Rev. Genet.)		1570	Fly has ~5 million cells, and weighs about 0.001 grams. Using the DW-volume relationship in Figure 7.1 in Lynch (2023), average cell volume is estimated to be 1570 um^3
Homo sapiens	4.1e-06	2.62484e-08	RNAP I	Chung et al. (2023, PNAS)		1.35126e-08	Lynch and Trickovic (2020, J. Mol. Biol.)		22118.2	Lynch et al. (2023, EMBO Reports)		36.45	Lynch et al. (2018, Nature Rev. Genet.)		3266	http://book.bionumbers.org/how-big-is-a-human-cell/; excluding sperm, oocyte, fat, and megakaryocyte
	4.2e-06	1.60749e-08	RNAP II
	1.3e-05	9.93107e-07	RNAP III
	1e-05	8.14029e-08	mt RNAP
Mus musculus	9.40667e-06	4.88368e-07	RNAP II	Fritsch et al. (2021, PNAS).		5.4e-09	Lynch and Trickovic (2020, J. Mol. Biol.)		163119	Lynch et al. (2023, EMBO Reports)		35.47	Lynch et al. (2018, Nature Rev. Genet.)		3266	Assumd to be same as human.
Paramecium caudatum	5.4235e-06	3.19582e-07	RNAP II (mRNA)	This paper.					8.93041e+08	Johri et al. (2017, MBE); using P. tet mut. rate		25.608	McGrath et al. (2014, Genetics, Table 1).		284446	Lynch et al. (in prep.)
Paramecium tetraurelia	7.01548e-06	5.11655e-07	RNAP II (mRNA)	This paper.		1.94e-11	Lynch and Trickovic (2020, J. Mol. Biol.)		7.51783e+07	Lynch et al. (2023, EMBO Reports)		56.8016	Lynch et al. (2018, Nature Rev. Genet.)		70000	Lynch et al. (in prep.)
	1.10672e-05	2.25908e-06	mt RNAP
Saccharomyces cerevisiae	3.9e-06	3.05946e-08	RNAP II	Gout et al. (2017, Sci. Advances).		2.634e-10	Lynch and Trickovic (2020, J. Mol. Biol.)		1.20001e+07	Lynch et al. (2023, EMBO Reports)		8.70948	Lynch et al. (2018, Nature Rev. Genet.)		61.4328	Lynch et al. (in prep.)
	4.3e-06	3.50197e-08	RNAP I
	9.3e-06	1.48837e-06	mt RNAP
	1.7e-05	1.70797e-06	RNAP III
	3.39e-06	1.5e-07	RNAP II	Fritsch et al. (2021, PNAS).

## Sheet: S2
Table S2. Prokaryote strains, culture media, and growth conditions.
Species	Strain	Culture media & growth conditions
P. fluorescens	SBW25	Nutrient Broth @30°C
D. radiodurans	R1/BAA-816	Nutrient Broth + 1% glucose @30°C
C. crescentus	NA1000	peptone yeast extract agar (PYE) @ 30 °C
H. volcanii	ATCC 29605	ATCC recipe solution 2 @30°C
K. radiotolerans	SRS30216/BAA-149	peptone tryptone yeast extract glucose agar (PTYG) @25 °C
M. smegmatis	MC2 155/ATCC 700084	7H9+ADC+0.2%Glycerol, with 0.5% glycerol and OADC enrichment 10% @37°C (0.05% Tween 80 for liquid culture)
S. enterica	LT2	LB @37°C
S. aureus	ATCC 25923	LB @37°C

## Sheet: S3
Table S3. New estimates of effective population sizes for prokaryotic species.
Species	Silent site heterozygosity	Mutation rate(/site/gen)	Ne	Sample size		Genomes from NCBI
D. radiodurans	0.00474964	4.99e-10	4.75916e+06	7		GCA_000008565.1_ASM856v1,GCA_001638825.1_ASM163882v1,GCA_003516665.1_ASM351666v1,GCA_008329785.1_ASM832978v1,GCA_011604805.1_ASM1160480v1,GCA_011604825.1_ASM1160482v1,GCA_020546685.1_ASM2054668v1

## Sheet: S4
Table S4. Details of regression analyses of transcript-error rates vs. expression levels for protein-coding genes.
Expression levels of genes (FPKM) were obtained from CirSeq reads, which provide estimates for expression levels consistent with regular RNA-seq reads (Figure S1). In Method 1, the generalized linear model from Meer et al. (2020) was adapted (Methods). This Poisson distribution-based model was applied to individual protein-coding genes to evaluate potential correlations between expression levels …
All 12 types of substitutions	Method 1 glm					Method 2						Method 3						Method 4
	Slope	SE of Slope	P value	Significant		Slope	SE of Slope	r^2	P value	Significant		Slope	SE of Slope	r^2	P value	Significant		Slope	SE of Slope	P value	Significant
E. coli	4.394e-07	9.009e-08	9.586e-07	Yes		6.267e-07	3.075e-07	0.002754	0.0417	No		3.011e-10	2.654e-10	0.000191	0.257	No		1.965e-05	0.002417	0.994	No
B. subtilis	1.32e-07	7.972e-08	0.09437	No		4.397e-07	3.402e-07	0.001363	0.196	No		3.376e-11	1.138e-10	7.191e-05	0.767	No		2.286e-06	0.0009736	0.998	No
A. tumefaciens	5.57e-07	1.466e-07	0.0001243	Yes		-1.954e-06	2.108e-06	0.0005161	0.354	No		-8.444e-10	3.407e-09	3.691e-05	0.804294	No		-4.601e-05	0.005503	0.993	No
C. crescentus	-2.079e-07	2.151e-07	0.3468	No		1.457e-07	5.537e-07	2.931e-05	0.7925	No		-4.062e-11	1.606e-09	2.71e-07	0.98	No		-1.147e-06	0.004178	1	No
D. radiodurans	2.363e-07	9.882e-08	0.02184	No		6.629e-07	4.11e-07	0.001684	0.107	No		1.187e-10	2.998e-10	0.0001017	0.692	No		4.949e-06	0.00116	0.997	No
M. florum	1.211e-06	2.136e-07	1.942e-08	Yes		-1.997e-06	3.033e-06	0.001281	0.511	No		1.915e-11	1.624e-09	4.115e-07	0.990597	No		2.461e-07	0.001019	1	No
H. volcanii	-3.578e-08	7.59e-08	0.6353	No		4.679e-07	3.398e-07	0.0006487	0.169	No		5.466e-11	3.629e-10	7.769e-06	0.88	No		4.025e-06	0.002749	0.9988	No
K. radiotolerans	-1.448e-06	4.689e-07	0.01605	No		2.309e-06	1.42e-06	0.004916	0.105	No		5.879e-10	2.558e-09	9.875e-05	0.818	No		1.428e-06	0.0004527	0.997	No
S. enterica	1.364e-07	1.197e-07	0.2543	No		6.38e-08	4.085e-07	1.316e-05	0.876	No		5.674e-11	5.133e-10	6.592e-06	0.912	No		2.374e-06	0.002119	0.999	No
M. smegmatis	5.307e-07	2.103e-07	0.0111	No		1.065e-06	3.509e-07	0.003381	0.00242	No		1.983e-09	1.376e-09	0.0003961	0.15	No		6.45e-05	0.005377	0.99	No
P. fluorescens	1.359e-07	1.345e-07	0.312	No		7.034e-07	3.631e-07	0.00188	0.0529	No		4.368e-10	5.789e-10	0.0002857	0.451	No		1.43e-05	0.002017	0.994	No
S. aureus	4.855e-07	1.069e-07	5.31e-06	Yes		5.944e-07	3.413e-07	0.002102	0.0818	No		2.476e-10	4.034e-10	0.0002615	0.539	No		1.105e-05	0.002043	0.996	No
A. thaliana	5.296e-07	8.177e-08	2.112e-10	Yes		1.087e-06	4.138e-07	0.002127	0.00868	No		2.705e-10	3.51e-10	0.0001835	0.441	No		1.116e-05	0.00106	0.992	No
P. caudatum	-2.591e-07	1.676e-07	0.1114	No		5.241e-07	2.833e-06	5.781e-05	0.853	No		-8.21e-11	2.436e-09	1.918e-06	0.973129	No		-4.741e-07	0.0007678	1	No
P. tetraurelia	1.32e-07	4.048e-07	0.7629	No		6.606e-07	1.65e-06	0.0001333	0.689	No		4.429e-10	4.24e-09	9.07e-06	0.917	No		1.669e-06	0.0009395	0.999	No
C. reinhardtii	-6.145e-07	7.931e-07	0.482	No		1.853e-06	7.616e-07	0.01608	0.0155	No		9.068e-09	6.245e-09	0.003043	0.1474	No		3.981e-05	0.003866	0.992	No
C. elegans	-2.078e-07	5.162e-08	4.159e-05	Yes		-8.888e-06	3.077e-06	0.0003589	0.003873	No		-5.491e-09	8.578e-09	1.763e-05	0.52211	No		-0.006099	0.026475	0.817818	No
D. melanogaster	-3.383e-07	2.859e-08	< 2.20E-16	Yes		-2.556e-06	1.111e-06	0.0001649	0.021372	No		-6.85e-10	1.518e-09	6.346e-06	0.652	No		-0.0007146	0.0122	0.953	No
H. sapiens	-3.704e-07	2.018e-08	< 2.20E-16	Yes		-3.297e-06	5.333e-07	0.0002612	6.34e-10	Yes		-1.545e-09	1.091e-09	6.894e-06	0.156	No		-0.005414	0.022518	0.81	No
M. musculus	3.077e-07	1.974e-07	0.161	No		1.279e-06	3.508e-07	0.009962	0.000277	Yes		1.867e-10	2.047e-10	0.0006293	0.362	No		1.111e-06	0.0001349	0.993	No
S. cerevisiae	1.117e-07	4.266e-08	0.008174	No		-2.467e-06	1.92e-06	0.0003992	0.199	No		-3.321e-10	2.007e-09	6.632e-06	0.8685	No		-0.0001699	0.008566	0.9842	No
C>U errors	Method 1 glm					Method 2						Method 3						Method 4
	Slope	SE of Slope	P value	Significant		Slope	SE of Slope	r^2	P value	Significant		Slope	SE of Slope	r^2	P value	Significant		Slope	SE of Slope	P value	Significant
E. coli	8.263e-08	6.659e-08	0.211	No		-4.592e-09	2.848e-07	1.729e-07	0.987	No		2.106e-11	2.455e-10	4.891e-06	0.932	No		3.293e-06	0.004569	0.999	No
B. subtilis	-2.357e-08	5.568e-08	0.6784	No		1.103e-07	2.909e-07	0.0001175	0.705	No		5.931e-12	9.727e-11	3.037e-06	0.951	No		8.716e-07	0.001557	1	No
A. tumefaciens	2.733e-07	1.027e-07	0.007506	No		-4.6e-07	1.091e-06	0.0001068	0.673	No		-1.528e-10	1.763e-09	4.511e-06	0.93097	No		-1.358e-05	0.006165	0.998	No
C. crescentus	-1.29e-07	1.754e-07	0.4631	No		-3.552e-07	5.089e-07	0.0002062	0.4853	No		-5.07e-10	1.476e-09	4.996e-05	0.731	No		-2.315e-05	0.005722	0.997	No
D. radiodurans	5.239e-08	8.32e-08	0.536	No		2.758e-07	3.938e-07	0.0003181	0.484	No		5.072e-11	2.871e-10	2.024e-05	0.86	No		3.205e-06	0.001528	0.998	No
M. florum	3.51e-07	8.545e-08	3.486e-05	Yes		5.918e-07	1.597e-07	0.03906	0.000245	Yes		1.403e-10	8.681e-11	0.007667	0.107	No		9.729e-06	0.001803	0.996	No
H. volcanii	-2.54e-08	5.286e-08	0.6288	No		-6.284e-08	3.005e-07	1.497e-05	0.834	No		-4.464e-11	3.208e-10	6.63e-06	0.889	No		-7.463e-06	0.004574	0.999	No
K. radiotolerans	-1.146e-06	3.282e-07	0.008398	No		2.239e-06	4.782e-07	0.03935	3.61e-06	Yes		6.464e-10	8.761e-10	0.001016	0.461	No		2.542e-06	0.0005195	0.996	No
S. enterica	3.752e-08	9.261e-08	0.6872	No		2.746e-07	2.54e-07	0.00063	0.28	No		1.179e-10	3.192e-10	7.36e-05	0.712	No		7.374e-06	0.00233	0.997	No
M. smegmatis	-8.031e-08	1.625e-07	0.6186	No		4.225e-07	2.83e-07	0.0008196	0.136	No		5.083e-10	1.109e-09	7.736e-05	0.647	No		2.857e-05	0.007487	0.997	No
P. fluorescens	-8.985e-08	1.099e-07	0.425	No		2.712e-07	3.449e-07	0.0003103	0.432	No		1.769e-10	5.494e-10	5.205e-05	0.747	No		9.279e-06	0.002766	0.997	No
S. aureus	-3.813e-08	7.184e-08	0.5938	No		4.101e-07	2.096e-07	0.002652	0.0506	No		9.396e-11	2.478e-10	9.987e-05	0.705	No		9.199e-06	0.003099	0.998	No
A. thaliana	2.237e-07	5.747e-08	0.0001683	Yes		5.106e-07	2.308e-07	0.00151	0.027	No		1.169e-10	1.957e-10	0.0001103	0.55	No		1.063e-05	0.001594	0.995	No
P. caudatum	2.408e-08	6.388e-08	0.7024	No		7.111e-07	4.847e-07	0.003622	0.143	No		4.51e-11	4.176e-10	1.971e-05	0.914	No		1.51e-06	0.001417	0.999	No
P. tetraurelia	1.454e-07	2.892e-07	0.6298	No		1.683e-07	1.152e-06	1.776e-05	0.884	No		1.897e-10	2.96e-09	3.413e-06	0.94892	No		1.509e-06	0.001381	0.999	No
C. reinhardtii	5.512e-07	3.122e-07	0.3411	No		6.414e-07	2.328e-07	0.02053	0.00617	No		3.665e-09	1.909e-09	0.01008	0.0557	No		6.801e-05	0.006765	0.992	No
C. elegans	-3.609e-08	2.796e-08	0.1647	No		-3.629e-06	1.677e-06	0.0002015	0.03045	No		-2.21e-09	4.674e-09	9.624e-06	0.6363	No		-0.009624	0.054395	0.8596	No
D. melanogaster	2.846e-08	1.427e-08	0.0445	No		-3.306e-07	2.123e-07	7.554e-05	0.1194	No		-6.445e-11	2.901e-10	1.538e-06	0.824	No		-0.0001734	0.01363	0.98985	No
H. sapiens	7.343e-08	1.182e-08	3.229e-11	Yes		-6.468e-07	2.428e-07	4.851e-05	0.007726	No		-2.089e-10	4.964e-10	1.21e-06	0.674	No		-0.001763	0.03112	0.955	No
M. musculus	-1.98e-07	1.426e-07	0.2503	No		8.141e-07	2.951e-07	0.005728	0.00589	No		1.01e-10	1.719e-10	0.0002611	0.557	No		1.047e-06	0.0001815	0.995	No
S. cerevisiae	1.087e-08	2.271e-08	0.632369	No		-2.186e-06	1.872e-06	0.00033	0.243	No		-3.092e-10	1.956e-09	6.051e-06	0.874	No		-0.001604	0.048979	0.974	No
11 types of non C>U errors	Method 1 glm					Method 2						Method 3						Method 4
	Slope	SE of Slope	P value	Significant		Slope	SE of Slope	r^2	P value	Significant		Slope	SE of Slope	r^2	P value	Significant		Slope	SE of Slope	P value	Significant
E. coli	3.622e-07	6.03e-08	2.472e-09	Yes		6.313e-07	1.189e-07	0.01841	1.25e-07	Yes		2.801e-10	1.032e-10	0.004874	0.00672	No		3.242e-05	0.002721	0.99	No
B. subtilis	1.514e-07	5.671e-08	0.005629	No		3.294e-07	1.818e-07	0.002675	0.0703	No		2.783e-11	6.086e-11	0.0001708	0.648	No		3.549e-06	0.001245	0.998	No
A. tumefaciens	2.837e-07	1.046e-07	0.005908	No		-1.494e-06	1.807e-06	0.0004109	0.408	No		-6.916e-10	2.92e-09	3.373e-05	0.8128	No		-8.702e-05	0.008932	0.992	No
C. crescentus	-8.042e-08	1.245e-07	0.5509	No		5.008e-07	2.235e-07	0.002121	0.0252	No		4.664e-10	6.489e-10	0.0002187	0.472	No		3.396e-05	0.005664	0.995	No
D. radiodurans	2.031e-07	5.28e-08	0.0005163	Yes		3.871e-07	1.152e-07	0.007269	0.000798	Yes		6.798e-11	8.425e-11	0.0004221	0.42	No		8.579e-06	0.001755	0.996	No
M. florum	8.488e-07	1.957e-07	1.813e-05	Yes		-2.589e-06	3.028e-06	0.002159	0.393	No		-1.211e-10	1.622e-09	1.651e-05	0.9405	No		-1.957e-06	0.001219	0.999	No
H. volcanii	-1.038e-08	5.446e-08	0.8479	No		5.307e-07	1.609e-07	0.003712	0.000984	Yes		9.931e-11	1.721e-10	0.000114	0.564	No		1.314e-05	0.003374	0.997	No
K. radiotolerans	-2.696e-07	3.324e-07	0.5117	No		6.991e-08	1.342e-06	5.071e-06	0.958	No		-5.849e-11	2.412e-09	1.099e-06	0.981	No		-3.887e-07	0.0008862	1	No
S. enterica	9.821e-08	7.573e-08	0.1902	No		-2.108e-07	3.238e-07	0.0002285	0.515	No		-6.119e-11	4.069e-10	1.22e-05	0.88	No		-8.101e-06	0.004603	0.999	No
M. smegmatis	6.177e-07	1.316e-07	2.621e-06	Yes		6.428e-07	1.999e-07	0.003789	0.00132	Yes		1.475e-09	7.84e-10	0.0013	0.0601	No		0.0001143	0.007615	0.988	No
P. fluorescens	2.276e-07	7.667e-08	0.003351	No		4.322e-07	1.163e-07	0.006883	0.000208	Yes		2.599e-10	1.859e-10	0.0009804	0.162	No		2.33e-05	0.002889	0.994	No
S. aureus	5.187e-07	7.78e-08	1.943e-11	Yes		1.843e-07	2.725e-07	0.0003177	0.499	No		1.536e-10	3.218e-10	0.0001582	0.633	No		1.262e-05	0.002716	0.996	No
A. thaliana	3.038e-07	5.815e-08	2.057e-07	Yes		5.761e-07	3.384e-07	0.0008948	0.0888	No		1.535e-10	2.869e-10	8.853e-05	0.593	No		1.161e-05	0.001418	0.993	No
P. caudatum	-2.824e-07	1.549e-07	0.05978	No		-1.87e-07	2.675e-06	8.254e-06	0.944	No		-1.272e-10	2.3e-09	5.167e-06	0.95591	No		-9.119e-07	0.0009118	0.999	No
P. tetraurelia	-2.032e-08	2.822e-07	0.9487	No		4.922e-07	1.177e-06	0.0001453	0.676	No		2.532e-10	3.025e-09	5.822e-06	0.93332	No		1.814e-06	0.001282	0.999	No
C. reinhardtii	-7.421e-07	7.012e-07	0.3036	No		1.211e-06	6.99e-07	0.008225	0.084	No		5.402e-09	5.719e-09	0.002459	0.3455	No		3.11e-05	0.004635	0.995	No
C. elegans	-1.761e-07	4.338e-08	5.597e-05	Yes		-5.26e-06	2.58e-06	0.0001788	0.0415	No		-3.281e-09	7.192e-09	8.954e-06	0.6483	No		-0.004622	0.029401	0.87507	No
D. melanogaster	-3.672e-07	2.465e-08	< 2.20E-16	Yes		-2.225e-06	1.09e-06	0.0001298	0.04122	No		-6.205e-10	1.49e-09	5.405e-06	0.676981	No		-0.001027	0.017072	0.952	No
H. sapiens	-4.5e-07	1.548e-08	< 2.20E-16	Yes		-2.65e-06	4.733e-07	0.0002144	2.15e-08	Yes		-1.337e-09	9.677e-10	1.304e-05	0.167	No		-0.006988	0.028286	0.805	No
M. musculus	4.094e-07	1.286e-07	0.001585	Yes		4.649e-07	1.892e-07	0.004552	0.0141	No		8.576e-11	1.101e-10	0.0004591	0.436	No		1.199e-06	0.0002017	0.995	No
S. cerevisiae	1.01e-07	3.608e-08	0.004735	No		-2.805e-07	4.311e-07	0.0001025	0.515	No		-2.287e-11	4.505e-10	6.242e-07	0.959505	No		-4.23e-06	0.003068	0.999	No

## Sheet: S5
Table S5. Checking homoscedasticity in linear regression models using Breusch-Pagan test.
Homoscedasticity of linear-regression model fits for comparing transcript-error rates with gene-expression levels was assessed using Breusch-Pagan tests. Two scales were used for constructing linear-regression models. On the logarithmic-arithmetic scale (Method 2 in Table S4), gene-expression levels were log-transformed before constructing linear regression models. On the arithmetic-arithmetic sc…
	Logarithmic-arithmetic scale		Arithmetic-arithmetic scale
	P value	Homoscedasticity	P value	Homoscedasticity
E. coli	0.0554	Yes	0.5554	Yes
B. subtilis	0.0333	No	0.7448	Yes
A. tumefaciens	0.09651	Yes	0.5752	Yes
C. crescentus	0.00013	No	0.08887	Yes
D. radiodurans	0.1377	Yes	0.7344	Yes
M. florum	0.1636	Yes	0.7323	Yes
H. volcanii	0.02891	No	0.5633	Yes
K. radiotolerans	0.3833	Yes	0.7891	Yes
S. enterica	0.001689	No	0.3934	Yes
M. smegmatis	0.00647	No	0.05344	Yes
P. fluorescens	0.02599	No	0.5054	Yes
S. aureus	0.103	Yes	0.5664	Yes
A. thaliana	0.2708	Yes	0.6792	Yes
P. caudatum	0.5675	Yes	0.9098	Yes
P. tetraurelia	0.2048	Yes	0.7718	Yes
C. reinhardtii	0.9936	Yes	0.7805	Yes
C. elegans	0.03351	No	0.6561	Yes
D. melanogaster	0.09937	Yes	0.7976	Yes
H. sapiens	8.726e-05	No	0.4663	Yes
M. musculus	0.6726	Yes	0.7921	Yes
S. cerevisiae	0.2527	Yes	0.8833	Yes
C>U errors	Logarithmic-arithmetic scale		Arithmetic-arithmetic scale
	P value	Homoscedasticity	P value	Homoscedasticity
E. coli	0.0537	Yes	0.5554	Yes
B. subtilis	0.0841	Yes	0.7448	Yes
A. tumefaciens	0.1933	Yes	0.5752	Yes
C. crescentus	0.000437	No	0.08887	Yes
D. radiodurans	0.1494	Yes	0.7344	Yes
M. florum	0.4355	Yes	0.7323	Yes
H. volcanii	0.05483	Yes	0.5633	Yes
K. radiotolerans	0.2662	Yes	0.7891	Yes
S. enterica	0.01632	No	0.3934	Yes
M. smegmatis	0.01154	No	0.05344	Yes
P. fluorescens	0.03103	No	0.5054	Yes
S. aureus	0.4811	Yes	0.5664	Yes
A. thaliana	0.1893	Yes	0.7145	Yes
P. caudatum	0.3425	Yes	0.9969	Yes
P. tetraurelia	0.379	Yes	0.842	Yes
C. reinhardtii	0.2457	Yes	0.4746	Yes
C. elegans	0.1568	Yes	0.7686	Yes
D. melanogaster	0.1253	Yes	0.8085	Yes
H. sapiens	0.05898	Yes	0.7398	Yes
M. musculus	0.7212	Yes	0.8345	Yes
S. cerevisiae	0.2708	Yes	0.8883	Yes
11 types of non C>U errors	Logarithmic-arithmetic scale		Arithmetic-arithmetic scale
	P value	Homoscedasticity	P value	Homoscedasticity
E. coli	0.9454	Yes	0.9613	Yes
B. subtilis	0.1415	Yes	0.7986	Yes
A. tumefaciens	0.1933	Yes	0.6619	Yes
C. crescentus	0.09286	Yes	0.3297	Yes
D. radiodurans	0.5568	Yes	0.7574	Yes
M. florum	0.1639	Yes	0.7331	Yes
H. volcanii	0.01272	No	0.3263	Yes
K. radiotolerans	0.3534	Yes	0.7922	Yes
S. enterica	0.02594	No	0.5426	Yes
M. smegmatis	0.2444	Yes	0.2985	Yes
P. fluorescens	0.419	Yes	0.6614	Yes
S. aureus	0.1471	Yes	0.6695	Yes
A. thaliana	0.5048	Yes	0.7667	Yes
P. caudatum	0.435	Yes	0.9057	Yes
P. tetraurelia	0.361	Yes	0.8338	Yes
C. reinhardtii	0.6674	Yes	0.5365	Yes
C. elegans	0.09543	Yes	0.7261	Yes
D. melanogaster	0.1118	Yes	0.8047	Yes
H. sapiens	0.0006318	No	0.5191	Yes
M. musculus	0.7621	Yes	0.7728	Yes
S. cerevisiae	0.1993	Yes	0.8475	Yes

## Sheet: S6
Table S6. Hotspot genes for transcript errors detected in each species.
Method 1. Bonferroni-corrected P values of 0.05 as the cutoff
		Hotspot genes from Replicate-1				Hotspot genes from Replicate-2				Hotspot genes from Replicate-3				Hotspots (observed in ≥ 2 replicates):
	A. thaliana	genes	expected # of errors	observed # of errors		genes	expected # of errors	observed # of errors		genes	expected # of errors	observed # of errors
		AT1G10470.1	0.0318799	3		AT1G10470.1	0.0540715	3		AT1G10470.1	0.0318799	3		AT1G10470.1
		AT1G10470.2	0.0293452	4		AT1G10470.2	0.0553538	4		AT1G10470.2	0.0293452	4		AT1G10470.2
		AT1G79520.1	1.40517	9		AT4G16980.1	0.287814	5		AT1G79520.1	1.40517	9		Total # of genes surveyed:	3237
		AT1G79520.4	1.33692	10						AT1G79520.4	1.33692	10
		AT1G79520.3	1.42564	8						AT1G79520.3	1.42564	8
		Hotspot genes from Replicate-1				Hotspot genes from Replicate-2								Hotspots (observed in ≥ 2 replicates):
	P. caudatum	genes	expected	observed		genes	expected	observed
		PCAU.43c3d.1.T00550055	0.82656	5		PCAU.43c3d.1.T00550056	0.59182126	6						PCAU.43c3d.1.T00550056
		PCAU.43c3d.1.T00550056	0.544948	5		PCAU.43c3d.1.T00840018	0.0269645	2						PCAU.43c3d.1.T00840018
		PCAU.43c3d.1.T00840018	0.0304926	2		PCAU.43c3d.1.T01580001	0.09848808	4						PCAU.43c3d.1.T01580001
		PCAU.43c3d.1.T01580001	0.0887335	6										Total # of genes surveyed:	628
		Hotspot genes from Replicate-1				Hotspot genes from Replicate-2				Hotspot genes from Replicate-3				Hotspots (observed in ≥ 2 replicates):
	C. crescentus	genes	expected	observed		genes	expected	observed		genes	expected	observed
		NA				NA				NC_011916.1:1420117-1422046(-)	0.035853	4		NA
														Total # of genes surveyed:	2363
		Hotspot genes from Replicate-1				Hotspot genes from Replicate-2								Hotspots (observed in ≥ 2 replicates):
	C. reinhardtii	genes	expected	observed		genes	expected	observed
		NA				NA								NA
														Total # of genes surveyed:	364
		Hotspot genes from Replicate-1				Hotspot genes from Replicate-2				Hotspot genes from Replicate-3				Hotspots (observed in ≥ 2 replicates):
	D. radiodurans	genes	expected	observed		genes	expected	observed		genes	expected	observed
		NC_001263.1:1433238-1433508(+)	0.125444	4		NA				NC_001263.1:2579663-2583167(-)	22.6981	42		NA
														Total # of genes surveyed:	1544
		Hotspot genes from Replicate-1				Hotspot genes from Replicate-2				Hotspot genes from Replicate-3				Hotspots (observed in ≥ 2 replicates):
	H. volcanii	genes	expected	observed		genes	expected	observed		genes	expected	observed
		NC_013967.1:1923912-1926396(+)	275.271	357		NC_013967.1:697239-698802(+)	0.435136	6		NC_013967.1:1921932-1923462(+)	2.15021	10		NA
		NC_013964.1:106768-106990(-)	0.032579	4						NC_013964.1:317825-319133(-)	0.00894506	2		Total # of genes surveyed:	2922
		Hotspot genes from Replicate-1				Hotspot genes from Replicate-2				Hotspot genes from Replicate-3				Hotspots (observed in ≥ 2 replicates):
	K. radiotolerans	genes	expected	observed		genes	expected	observed		genes	expected	observed
		NC_009664.2:1589257-1590451(-)	1.85149	10		NC_009664.2:3293148-3294777(+)	2.17446	9		NC_009664.2:1589257-1590451(-)	2.57014	19		NC_009664.2:1589257-1590451(-)
		NC_009664.2:1593255-1593630(-)	0.206756	4						NC_009664.2:1597926-1601385(-)	0.72956	6		Total # of genes surveyed:	537
		Hotspot genes from Replicate-1				Hotspot genes from Replicate-2				Hotspot genes from Replicate-3				Hotspots (observed in ≥ 2 replicates):
	M. smegmatis	genes	expected	observed		genes	expected	observed		genes	expected	observed
		NC_008596.1:1501412-1502603(+)	5.14347	16		NC_008596.1:5668969-5669956(+)	0.299	6		NC_008596.1:965532-967158(+)	3.97036	23		NC_008596.1:1501412-1502603(+)
		NC_008596.1:6383480-6385259(+)	0.0755403	3						NC_008596.1:1501412-1502603(+)	10.9662	44		Total # of genes surveyed:	2720
		Hotspot genes from Replicate-1				Hotspot genes from Replicate-2				Hotspot genes from Replicate-3				Hotspots (observed in ≥ 2 replicates):
	P. fluorescens	genes	expected	observed		genes	expected	observed		genes	expected	observed
		NA				NC_012660.1:5389645-5390719(-)	0.480286	5		NC_012660.1:5389645-5390719(-)	0.502923	5		NC_012660.1:5389645-5390719(-)
														Total # of genes surveyed:	1994
		Hotspot genes from Replicate-1				Hotspot genes from Replicate-2				Hotspot genes from Replicate-3				Hotspots (observed in ≥ 2 replicates):
	S. enterica	genes	expected	observed		genes	expected	observed		genes	expected	observed
		NA				NC_003197.1:4074110-4075493(-)	0.235273	8		NA				NA
														Total # of genes surveyed:	1856
		Hotspot genes from Replicate-1				Hotspot genes from Replicate-2				Hotspot genes from Replicate-3				Hotspots (observed in ≥ 2 replicates):
	S. aureus	genes	expected	observed		genes	expected	observed		genes	expected	observed
		NA				NZ_CP009361.1:2681966-2682977(-)	10.3041	24		NA				NA
														Total # of genes surveyed:	1442
		Hotspot genes from Replicate-1				Hotspot genes from Replicate-2				Hotspot genes from Replicate-3				Hotspots (observed in ≥ 2 replicates):
	P. tetraurelia	genes	expected	observed		genes	expected	observed		genes	expected	observed
		NA				NA				GSPATT00036579001	1.53268	9		NA
														Total # of genes surveyed:	1205
Method 2. False Discovery Rate of 0.05 as the cutoff
		Hotspot genes from Replicate-1				Hotspot genes from Replicate-2				Hotspot genes from Replicate-3				Hotspots (observed in ≥ 2 replicates):
	A. thaliana	genes	expected # of errors	observed # of errors		genes	expected # of errors	observed # of errors		genes	expected # of errors	observed # of errors
		AT1G10470.1	0.0318799	3		AT1G10470.1	0.0540715	3		AT1G10470.1	0.0275856	2		AT1G10470.1
		AT1G10470.2	0.0293452	4		AT1G10470.2	0.0553538	4		AT1G10470.2	0.0314602	5		AT1G10470.2
		AT1G52240.1	0.0569844	2		AT4G16980.1	0.287814	5		AT1G10470.3	0.0394676	3		AT1G79520.4
		AT1G67090.2	12.4245	24						AT1G10522.1	0.338091	5		Total # of genes surveyed:	3237
		AT1G79520.1	1.40517	9						AT1G29260.1	0.00958175	2
		AT1G79520.4	1.33692	10						AT1G52400.1	0.265508	3
		AT1G79520.3	1.42564	8						AT1G72430.1	0.0813442	2
		AT2G15580.3	0.0554424	2						AT1G72930.2	0.179542	4
		AT2G38170.2	0.229808	3						AT1G79040.1	11.4368	27
		AT3G28860.1	0.0461712	2						AT1G79520.4	1.26468	8
		AT3G43980.1	0.0184838	2						AT2G14910.2	0.0467544	2
		AT3G58610.1	0.0689268	2						AT2G34420.1	31.2369	55
		AT4G22830.1	0.018689	2						AT2G35750.1	6.39014	20
		AT5G11740.1	1.01544	6						AT2G45960.2	0.580922	4
		AT5G53905.1	0.15977	3						AT5G07020.1	0.537412	4
		AT5G54070.1	0.156136	3						AT5G17230.3	0.0259489	2
										AT5G17230.2	0.0319443	2
										AT5G22390.1	0.0472109	2
										AT5G46110.4	1.07879	7
										AT5G48490.1	0.254425	4
		Hotspot genes from Replicate-1				Hotspot genes from Replicate-2								Hotspots (observed in ≥ 2 replicates):
	P. caudatum	genes	expected	observed		genes	expected	observed
		PCAU.43c3d.1.T00550055	1.08008	5		PCAU.43c3d.1.T00550056	0.751004	6						PCAU.43c3d.1.T00550056
		PCAU.43c3d.1.T00550056	0.69371	5		PCAU.43c3d.1.T00840018	0.0341296	2						PCAU.43c3d.1.T00840018
		PCAU.43c3d.1.T00840018	0.0403945	2		PCAU.43c3d.1.T01580001	0.115703	4						PCAU.43c3d.1.T01580001
		PCAU.43c3d.1.T01580001	0.105547	6										Total # of genes surveyed:	628
		Hotspot genes from Replicate-1				Hotspot genes from Replicate-2				Hotspot genes from Replicate-3				Hotspots (observed in ≥ 2 replicates):
	C. crescentus	genes	expected	observed		genes	expected	observed		genes	expected	observed
		NA				NA				NC_011916.1:1420117-1422046(-)	0.035853	4		NA
														Total # of genes surveyed:	2363
		Hotspot genes from Replicate-1				Hotspot genes from Replicate-2								Hotspots (observed in ≥ 2 replicates):
	C. reinhardtii	genes	expected	observed		genes	expected	observed
		NA				NA								NA
														Total # of genes surveyed:	364
		Hotspot genes from Replicate-1				Hotspot genes from Replicate-2				Hotspot genes from Replicate-3				Hotspots (observed in ≥ 2 replicates):
	D. radiodurans	genes	expected	observed		genes	expected	observed		genes	expected	observed
		NC_001263.1:1433238-1433508(+)	0.125444	4		NA				NC_001263.1:2579663-2583167(-)	22.6981	42		NA
														Total # of genes surveyed:	1544
		Hotspot genes from Replicate-1				Hotspot genes from Replicate-2				Hotspot genes from Replicate-3				Hotspots (observed in ≥ 2 replicates):
	H. volcanii	genes	expected	observed		genes	expected	observed		genes	expected	observed
		NC_013967.1:151658-152945(+)	0.307418	4		NC_013967.1:697239-698802(+)	0.435136	6		NC_013967.1:1921932-1923462(+)	2.15021	10		NA
		NC_013967.1:1923912-1926396(+)	275.271	357						NC_013964.1:317825-319133(-)	0.00894506	2		Total # of genes surveyed:	2922
		NC_013964.1:106768-106990(-)	0.032579	4						NC_013966.1:186475-186715(+)	0.6461	6
		NC_013964.1:285424-285805(-)	0.0252209	2
		Hotspot genes from Replicate-1				Hotspot genes from Replicate-2				Hotspot genes from Replicate-3				Hotspots (observed in ≥ 2 replicates):
	K. radiotolerans	genes	expected	observed		genes	expected	observed		genes	expected	observed
		NC_009664.2:1589257-1590451(-)	1.85149	10		NC_009664.2:3293148-3294777(+)	2.17446	9		NC_009664.2:1589257-1590451(-)	2.57014	19		NC_009664.2:1589257-1590451(-)
		NC_009664.2:1593255-1593630(-)	0.206756	4		NC_008596.1:2855567-2856098(-)	0.0228213	2		NC_009664.2:1597926-1601385(-)	0.72956	6		Total # of genes surveyed:	537
		Hotspot genes from Replicate-1				Hotspot genes from Replicate-2				Hotspot genes from Replicate-3				Hotspots (observed in ≥ 2 replicates):
	M. smegmatis	genes	expected	observed		genes	expected	observed		genes	expected	observed
		NC_008596.1:1501412-1502603(+)	5.14347	16		NC_008596.1:5668969-5669956(+)	0.299	6		NC_008596.1:965532-967158(+)	3.97036	23		NC_008596.1:1501412-1502603(+)
		NC_008596.1:6383480-6385259(+)	0.0755403	3						NC_008596.1:1501412-1502603(+)	10.9662	44		Total # of genes surveyed:	2720
		Hotspot genes from Replicate-1				Hotspot genes from Replicate-2				Hotspot genes from Replicate-3				Hotspots (observed in ≥ 2 replicates):
	P. fluorescens	genes	expected	observed		genes	expected	observed		genes	expected	observed
		NA				NC_012660.1:5389645-5390719(-)	0.480286	5		NC_012660.1:1721803-1723198(+)	0.0341626	2		NC_012660.1:5389645-5390719(-)
										NC_012660.1:1994935-1995187(-)	0.576438	5		Total # of genes surveyed:	1994
										NC_012660.1:5389645-5390719(-)	0.502923	5
		Hotspot genes from Replicate-1				Hotspot genes from Replicate-2				Hotspot genes from Replicate-3				Hotspots (observed in ≥ 2 replicates):
	S. enterica	genes	expected	observed		genes	expected	observed		genes	expected	observed
		NA				NC_003197.1:4074110-4075493(-)	0.235273	8		NA				NA
														Total # of genes surveyed:	1856
		Hotspot genes from Replicate-1				Hotspot genes from Replicate-2				Hotspot genes from Replicate-3				Hotspots (observed in ≥ 2 replicates):
	S. aureus	genes	expected	observed		genes	expected	observed		genes	expected	observed
		NZ_CP009361.1:71000-72503(-)	3.35341	11		NZ_CP009361.1:71000-72503(-)	10.8348	23		NA				NZ_CP009361.1:71000-72503(-)
		NZ_CP009361.1:1407926-1409198(-)	1.91082	8		NZ_CP009361.1:1057280-1058687(+)	4.5541	14						Total # of genes surveyed:	1442
		NZ_CP009361.1:1776476-1776977(+)	3.2711	11		NZ_CP009361.1:1409211-1412010(-)	6.35328	17
		NZ_CP009361.1:2587654-2589760(+)	1.87389	8		NZ_CP009361.1:1586913-1587351(-)	0.0412648	2
						NZ_CP009361.1:1603026-1603245(+)	0.0256315	2
						NZ_CP009361.1:2357492-2359154(-)	0.189002	3
						NZ_CP009361.1:2681966-2682977(-)	10.3041	24
		Hotspot genes from Replicate-1				Hotspot genes from Replicate-2				Hotspot genes from Replicate-3				Hotspots (observed in ≥ 2 replicates):
	P. tetraurelia	genes	expected	observed		genes	expected	observed		genes	expected	observed
		NA				NA				GSPATT00036579001	1.53268	9		NA
														Total # of genes surveyed:	1205

## Sheet: S7
Table S7. Protein-coding genes used to estimate transcript-error rates of chloroplast-encoded RNAPs.
Transcript errors were identified in the following protein-coding genes transcribed by chloroplast-encoded RNA polymerases.
A. thaliana	Gene	Annotation
	PSAB	Encodes the D1 subunit of photosystem I and II reaction centers.
	PSAA	Encodes psaA protein comprising the reaction center for photosystem I along with psaB protein; hydrophobic protein encoded by the chloroplast genome.
	YCF3	Encodes a protein required for photosystem I assembly and stability. In Chlamydomonas reinhardtii, this protein seems to act as a PSI specific chaperone facilitating the assembly of the complex by interacting with PsaA and PsaD. A loss of function mutation in tobacco leads to a loss of photosystem I.
	PSAI	Encodes subunit I of photosystem I.
	PSAJ	Encodes subunit J of photosystem I.
	PSAC	Encodes the PsaC subunit of photosystem I.
	PSBA	Encodes chlorophyll binding protein D1, a part of the photosystem II reaction center core
	PSBK	PSII K protein
	PSBI	PSII I protein
	PSBD	PSII D2 protein
	PSBC	chloroplast gene encoding a CP43 subunit of the photosystem II reaction center. promoter contains a blue
	YCF9	encodes PsbZ, which is a subunit of photosystem II. In Chlamydomonas, this protein has been shown to be essential in the interaction between PS II and the light harvesting complex II.
	PSBG	Encodes a protein which was originally thought to be part of photosystem II but its wheat homolog was later shown to encode for subunit K of NADH dehydrogenase.
	PSBJ	PSII component
	PSBL	PSII L protein
	PSBF	PSII cytochrome b559
	PSBE	PSII cytochrome b559. There have been many speculations about the function of Cyt b559, but the most favored at present is that it plays a protective role by acting as an electron acceptor or electron donor under conditions when electron flow through PSII is not optimized.
	PSBB	encodes for CP47, subunit of the photosystem II reaction center.
	PSBN	PSII low MW protein
	PSBH	Encodes a 8 kD phosphoprotein that is a component of the photosystem II oxygen evolving core. Its exact molecular function has not been determined but it may play a role in mediating electron transfer between the secondary quinone acceptors, QA and QB, associated with the acceptor side of PSII.
	RBCL	large subunit of RUBISCO. Protein is tyrosine
	PETA	Encodes cytochrome f apoprotein; involved in photosynthetic electron transport chain; encoded by the chloroplast genome and is transcriptionally repressed by a nuclear gene HCF2.
	PETG	Cytochrome b6
	PETB	Encodes the cytochrome b(6) subunit of the cytochrome b6f complex.
	PETD	A chloroplast gene encoding subunit IV of the cytochrome b6/f complex
C. reinhardtii	Gene	Annotation
	psbA	Encodes chlorophyll binding protein D1, a part of the photosystem II reaction center core
	psbA-2
	psbD	PSII D2 protein
	rbcL	large subunit of RUBISCO. Protein is tyrosine

## Sheet: S8
Table S8. The molecular spectra of transcript errors from nuclear/nucleoid chromosomal mRNAs of each replicate.
A. thaliana	rep_1	# of errors	# of obs	error rate			rep_2	# of errors	# of obs	error rate			rep_3	# of errors	# of obs	error rate
	A>C	12	33192005	3.61533e-07			A>C	8	32338558	2.47383e-07			A>C	10	31280958	3.19683e-07
	A>G	23		6.92938e-07			A>G	28		8.65839e-07			A>G	33		1.05495e-06
	A>U	6		1.80766e-07			A>U	10		3.09228e-07			A>U	10		3.19683e-07
	C>A	23	35353680	6.50569e-07			C>A	17	34059931	4.9912e-07			C>A	15	33126248	4.52813e-07
	C>G	4		1.13142e-07			C>G	6		1.7616e-07			C>G	3		9.05626e-08
	C>U	518		1.46519e-05			C>U	400		1.1744e-05			C>U	509		1.53655e-05
	G>A	177	33815848	5.23423e-06			G>A	134	33171980	4.03955e-06			G>A	166	31358798	5.29357e-06
	G>C	6		1.77432e-07			G>C	11		3.31605e-07			G>C	7		2.23223e-07
	G>U	226		6.68326e-06			G>U	175		5.27554e-06			G>U	167		5.32546e-06
	U>A	21	33430728	6.28165e-07			U>A	8	32476094	2.46335e-07			U>A	23	31593581	7.27996e-07
	U>C	48		1.4358e-06			U>C	30		9.23756e-07			U>C	41		1.29773e-06
	U>G	8		2.39301e-07			U>G	7		2.15543e-07			U>G	4		1.26608e-07
	All	# of errors	mean error rate	SD	SEM	SE
	A>C	30	3.0988e-07	5.7748e-08	3.33408e-08	5.65762e-08
	A>G	84	8.67665e-07	1.81069e-07	1.0454e-07	9.467e-08
	A>U	26	2.68563e-07	7.73624e-08	4.46652e-08	5.26695e-08
	C>A	55	5.36377e-07	1.03431e-07	5.97161e-08	7.2325e-08
	C>G	13	1.2678e-07	4.43621e-08	2.56125e-08	3.51624e-08
	C>U	1427	1.39165e-05	1.91834e-06	1.10755e-06	3.68397e-07
	G>A	477	4.85019e-06	7.075e-07	4.08475e-07	2.22074e-07
	G>C	24	2.44035e-07	7.9176e-08	4.57123e-08	4.98134e-08
	G>U	568	5.77549e-06	7.98726e-07	4.61145e-07	2.42333e-07
	U>A	52	5.33331e-07	2.54217e-07	1.46772e-07	7.39597e-08
	U>C	119	1.22051e-06	2.64926e-07	1.52955e-07	1.11884e-07
	U>G	19	1.94871e-07	5.94048e-08	3.42974e-08	4.47065e-08
P. caudatum	rep_1	# of errors	# of obs	error rate			rep_2	# of errors	# of obs	error rate
	A>C	0	7444859	0			A>C	0	6811420	0
	A>G	7		9.40246e-07			A>G	7		1.02769e-06
	A>U	18		2.41778e-06			A>U	46		6.75336e-06
	C>A	12	7480728	1.60412e-06			C>A	15	6556947	2.28765e-06
	C>G	1		1.33677e-07			C>G	1		1.5251e-07
	C>U	21		2.80721e-06			C>U	22		3.35522e-06
	G>A	5	5987966	8.35008e-07			G>A	9	5175731	1.73888e-06
	G>C	1		1.67002e-07			G>C	1		1.93209e-07
	G>U	13		2.17102e-06			G>U	14		2.70493e-06
	U>A	12	7220675	1.66189e-06			U>A	60	6423872	9.34016e-06
	U>C	7		9.69438e-07			U>C	10		1.55669e-06
	U>G	1		1.38491e-07			U>G	5		7.78347e-07
	All	# of errors	mean error rate	SD	SEM	SE
	A>C	0	0	0	0	0
	A>G	14	9.82023e-07	6.18292e-08	4.37199e-08	2.62457e-07
	A>U	64	4.48925e-06	3.06572e-06	2.16779e-06	5.61155e-07
	C>A	27	1.9234e-06	4.83327e-07	3.41764e-07	3.70157e-07
	C>G	2	1.42474e-07	1.33171e-08	9.41659e-09	1.00744e-07
	C>U	43	3.06319e-06	3.87499e-07	2.74003e-07	4.67131e-07
	G>A	14	1.25406e-06	6.39137e-07	4.51938e-07	3.35163e-07
	G>C	2	1.79152e-07	1.85317e-08	1.31039e-08	1.2668e-07
	G>U	27	2.41855e-06	3.77532e-07	2.66955e-07	4.6545e-07
	U>A	72	5.27683e-06	5.42935e-06	3.83913e-06	6.21879e-07
	U>C	17	1.24592e-06	4.15252e-07	2.93628e-07	3.0218e-07
	U>G	6	4.39736e-07	4.52446e-07	3.19928e-07	1.79521e-07
C. crescentus	rep_1	# of errors	# of obs	error rate			rep_2	# of errors	# of obs	error rate			rep_3	# of errors	# of obs	error rate
	A>C	3	15651294	1.91677e-07			A>C	5	15778539	3.16886e-07			A>C	11	18727370	5.87376e-07
	A>G	22		1.40563e-06			A>G	37		2.34496e-06			A>G	22		1.17475e-06
	A>U	6		3.83355e-07			A>U	6		3.80263e-07			A>U	9		4.8058e-07
	C>A	6	25581826	2.34542e-07			C>A	13	24854472	5.23045e-07			C>A	15	29518128	5.08162e-07
	C>G	17		6.64534e-07			C>G	15		6.03513e-07			C>G	13		4.40407e-07
	C>U	389		1.52061e-05			C>U	578		2.32554e-05			C>U	528		1.78873e-05
	G>A	87	23542339	3.69547e-06			G>A	58	23039667	2.5174e-06			G>A	75	27264647	2.75082e-06
	G>C	13		5.52197e-07			G>C	17		7.37858e-07			G>C	24		8.80261e-07
	G>U	43		1.8265e-06			G>U	39		1.69273e-06			G>U	49		1.7972e-06
	U>A	11	13044068	8.43295e-07			U>A	8	13170054	6.07439e-07			U>A	7	15536756	4.50545e-07
	U>C	37		2.83654e-06			U>C	40		3.03719e-06			U>C	31		1.99527e-06
	U>G	4		3.06653e-07			U>G	6		4.55579e-07			U>G	6		3.86181e-07
	All	# of errors	mean error rate	SD	SEM	SE
	A>C	19	3.78809e-07	2.02245e-07	1.16766e-07	8.69047e-08
	A>G	81	1.61492e-06	6.19814e-07	3.5785e-07	1.79436e-07
	A>U	21	4.18684e-07	5.70464e-08	3.29357e-08	9.13642e-08
	C>A	34	4.25242e-07	1.62442e-07	9.37858e-08	7.29284e-08
	C>G	45	5.62821e-07	1.15873e-07	6.68996e-08	8.39003e-08
	C>U	1495	1.86982e-05	4.09869e-06	2.36638e-06	4.83586e-07
	G>A	220	2.97915e-06	6.23794e-07	3.60147e-07	2.00854e-07
	G>C	54	7.31245e-07	1.64507e-07	9.4978e-08	9.95098e-08
	G>U	131	1.77395e-06	7.03139e-08	4.05958e-08	1.5499e-07
	U>A	26	6.22741e-07	1.97694e-07	1.14139e-07	1.2213e-07
	U>C	108	2.58677e-06	5.52812e-07	3.19166e-07	2.48912e-07
	U>G	16	3.83225e-07	7.45205e-08	4.30244e-08	9.58064e-08
C. reinhardtii	rep_1	# of errors	# of obs	error rate			rep_2	# of errors	# of obs	error rate
	A>C	1	2147195	4.65724e-07			A>C	0	2925133	0
	A>G	3		1.39717e-06			A>G	2		6.8373e-07
	A>U	0		0			A>U	2		6.8373e-07
	C>A	1	3361924	2.97449e-07			C>A	0	4777041	0
	C>G	3		8.92346e-07			C>G	6		1.25601e-06
	C>U	6		1.78469e-06			C>U	19		3.97736e-06
	G>A	4	3445933	1.16079e-06			G>A	11	4752260	2.31469e-06
	G>C	3		8.70592e-07			G>C	1		2.10426e-07
	G>U	21		6.09414e-06			G>U	27		5.68151e-06
	U>A	1	1689304	5.9196e-07			U>A	2	2453425	8.15187e-07
	U>C	1		5.9196e-07			U>C	2		8.15187e-07
	U>G	3		1.77588e-06			U>G	1		4.07593e-07
	All	# of errors	mean error rate	SD	SEM	SE
	A>C	1	1.97148e-07	3.29317e-07	2.32862e-07	1.97148e-07
	A>G	5	9.85741e-07	5.0448e-07	3.56721e-07	4.40836e-07
	A>U	2	3.94296e-07	4.8347e-07	3.41865e-07	2.7881e-07
	C>A	1	1.22866e-07	2.10328e-07	1.48724e-07	1.22866e-07
	C>G	9	1.10579e-06	2.57147e-07	1.81831e-07	3.68597e-07
	C>U	25	3.07164e-06	1.55045e-06	1.09633e-06	6.14328e-07
	G>A	15	1.82967e-06	8.1593e-07	5.7695e-07	4.72419e-07
	G>C	4	4.87912e-07	4.66807e-07	3.30083e-07	2.43956e-07
	G>U	48	5.85495e-06	2.91776e-07	2.06317e-07	8.45087e-07
	U>A	3	7.2416e-07	1.57845e-07	1.11614e-07	4.18094e-07
	U>C	3	7.2416e-07	1.57845e-07	1.11614e-07	4.18094e-07
	U>G	4	9.65547e-07	9.67524e-07	6.84143e-07	4.82773e-07
D. radiodurans	rep_1	# of errors	# of obs	error rate			rep_2	# of errors	# of obs	error rate			rep_3	# of errors	# of obs	error rate
	A>C	7	24379299	2.87129e-07			A>C	17	26083023	6.51765e-07			A>C	16	25288821	6.32691e-07
	A>G	25		1.02546e-06			A>G	27		1.03516e-06			A>G	27		1.06767e-06
	A>U	8		3.28147e-07			A>U	9		3.45052e-07			A>U	4		1.58173e-07
	C>A	10	36275348	2.75669e-07			C>A	6	39721468	1.51052e-07			C>A	7	37211016	1.88116e-07
	C>G	20		5.51339e-07			C>G	22		5.53857e-07			C>G	26		6.98718e-07
	C>U	465		1.28186e-05			C>U	578		1.45513e-05			C>U	573		1.53987e-05
	G>A	44	29924914	1.47035e-06			G>A	37	32597932	1.13504e-06			G>A	57	30526651	1.86722e-06
	G>C	19		6.34922e-07			G>C	19		5.82859e-07			G>C	18		5.89649e-07
	G>U	25		8.35424e-07			G>U	14		4.29475e-07			G>U	39		1.27757e-06
	U>A	9	15406600	5.84165e-07			U>A	10	16571875	6.03432e-07			U>A	7	16103455	4.34689e-07
	U>C	43		2.79101e-06			U>C	38		2.29304e-06			U>C	32		1.98715e-06
	U>G	10		6.49072e-07			U>G	2		1.20686e-07			U>G	9		5.58886e-07
	All	# of errors	mean error rate	SD	SEM	SE
	A>C	40	5.28045e-07	2.05238e-07	1.18494e-07	8.34912e-08
	A>G	79	1.04289e-06	2.21064e-08	1.27631e-08	1.17334e-07
	A>U	21	2.77224e-07	1.03361e-07	5.96755e-08	6.04951e-08
	C>A	23	2.03166e-07	6.39906e-08	3.6945e-08	4.23631e-08
	C>G	68	6.00665e-07	8.43719e-08	4.87122e-08	7.28413e-08
	C>U	1616	1.42746e-05	1.3151e-06	7.59271e-07	3.55092e-07
	G>A	138	1.48308e-06	3.66521e-07	2.11611e-07	1.26248e-07
	G>C	56	6.0183e-07	2.83032e-08	1.63408e-08	8.04229e-08
	G>U	78	8.38264e-07	4.24177e-07	2.44899e-07	9.49146e-08
	U>A	26	5.40744e-07	9.23655e-08	5.33273e-08	1.06049e-07
	U>C	113	2.35016e-06	4.05737e-07	2.34252e-07	2.21084e-07
	U>G	21	4.36755e-07	2.8265e-07	1.63188e-07	9.53076e-08
H. volcanii	rep_1	# of errors	# of obs	error rate			rep_2	# of errors	# of obs	error rate			rep_3	# of errors	# of obs	error rate
	A>C	36	45142652	7.97472e-07			A>C	9	49236391	1.82792e-07			A>C	9	47919645	1.87814e-07
	A>G	46		1.01899e-06			A>G	40		8.12407e-07			A>G	47		9.80809e-07
	A>U	10		2.2152e-07			A>U	16		3.24963e-07			A>U	12		2.50419e-07
	C>A	24	66291302	3.62038e-07			C>A	21	59061201	3.55563e-07			C>A	9	63264770	1.42259e-07
	C>G	41		6.18482e-07			C>G	12		2.03179e-07			C>G	16		2.52905e-07
	C>U	861		1.29881e-05			C>U	695		1.17675e-05			C>U	738		1.16653e-05
	G>A	531	56839015	9.34217e-06			G>A	539	55431922	9.72364e-06			G>A	532	58157827	9.14752e-06
	G>C	40		7.03742e-07			G>C	17		3.06682e-07			G>C	21		3.61086e-07
	G>U	61		1.07321e-06			G>U	39		7.03566e-07			G>U	50		8.5973e-07
	U>A	15	31967179	4.69231e-07			U>A	3	34678408	8.65092e-08			U>A	11	33452639	3.28823e-07
	U>C	62		1.93949e-06			U>C	68		1.96087e-06			U>C	58		1.73379e-06
	U>G	15		4.69231e-07			U>G	5		1.44182e-07			U>G	15		4.48395e-07
	All	# of errors	mean error rate	SD	SEM	SE
	A>C	54	3.79483e-07	3.53445e-07	2.04061e-07	5.16411e-08
	A>G	133	9.34654e-07	1.0992e-07	6.34623e-08	8.10447e-08
	A>U	38	2.67044e-07	5.33735e-08	3.08152e-08	4.33202e-08
	C>A	54	2.86294e-07	1.25062e-07	7.22047e-08	3.89597e-08
	C>G	69	3.6582e-07	2.26788e-07	1.30936e-07	4.40396e-08
	C>U	2294	1.21622e-05	7.36034e-07	4.24949e-07	2.53929e-07
	G>A	1602	9.39982e-06	2.93063e-07	1.692e-07	2.34848e-07
	G>C	78	4.57669e-07	2.15263e-07	1.24282e-07	5.18208e-08
	G>U	150	8.80133e-07	1.85559e-07	1.07133e-07	7.18625e-08
	U>A	29	2.89715e-07	1.93609e-07	1.1178e-07	5.37988e-08
	U>C	188	1.87816e-06	1.25388e-07	7.23928e-08	1.36978e-07
	U>G	35	3.49657e-07	1.81951e-07	1.05049e-07	5.91027e-08
K. radiotolerans	rep_1	# of errors	# of obs	error rate			rep_2	# of errors	# of obs	error rate			rep_3	# of errors	# of obs	error rate
	A>C	0	1639396	0			A>C	0	1150299	0			A>C	0	2322507	0
	A>G	4		2.43992e-06			A>G	0		0			A>G	5		2.15285e-06
	A>U	0		0			A>U	1		8.69339e-07			A>U	0		0
	C>A	1	2715548	3.6825e-07			C>A	0	1877822	0			C>A	6	3831771	1.56586e-06
	C>G	2		7.365e-07			C>G	3		1.5976e-06			C>G	7		1.82683e-06
	C>U	47		1.73077e-05			C>U	31		1.65085e-05			C>U	81		2.11391e-05
	G>A	18	2557084	7.03927e-06			G>A	7	1772667	3.94885e-06			G>A	24	3531095	6.79676e-06
	G>C	5		1.95535e-06			G>C	0		0			G>C	10		2.83198e-06
	G>U	8		3.12856e-06			G>U	1		5.64122e-07			G>U	5		1.41599e-06
	U>A	0	1144844	0			U>A	0	810032	0			U>A	0	1684502	0
	U>C	6		5.24089e-06			U>C	3		3.70356e-06			U>C	6		3.56188e-06
	U>G	0		0			U>G	0		0			U>G	0		0
	All	# of errors	mean error rate	SD	SEM	SE
	A>C	0	0	0	0	0
	A>G	9	1.76049e-06	1.33357e-06	7.69934e-07	5.86831e-07
	A>U	1	1.9561e-07	5.01913e-07	2.8978e-07	1.9561e-07
	C>A	7	8.30847e-07	8.18716e-07	4.72686e-07	3.1403e-07
	C>G	12	1.42431e-06	5.74871e-07	3.31902e-07	4.11162e-07
	C>U	159	1.88721e-05	2.47521e-06	1.42906e-06	1.49664e-06
	G>A	49	6.23343e-06	1.71853e-06	9.92193e-07	8.90487e-07
	G>C	15	1.90819e-06	1.44983e-06	8.37059e-07	4.92692e-07
	G>U	14	1.78098e-06	1.30607e-06	7.54061e-07	4.75986e-07
	U>A	0	0	0	0	0
	U>C	15	4.12158e-06	9.31175e-07	5.37614e-07	1.06419e-06
	U>G	0	0	0	0	0
M. smegmatis	rep_1	# of errors	# of obs	error rate			rep_2	# of errors	# of obs	error rate			rep_3	# of errors	# of obs	error rate
	A>C	10	22722880	4.40085e-07			A>C	10	16634825	6.01148e-07			A>C	7	13234306	5.28928e-07
	A>G	14		6.16119e-07			A>G	15		9.01723e-07			A>G	15		1.13342e-06
	A>U	11		4.84094e-07			A>U	3		1.80345e-07			A>U	2		1.51122e-07
	C>A	14	37761463	3.70748e-07			C>A	9	27430481	3.28102e-07			C>A	17	21086121	8.06218e-07
	C>G	28		7.41497e-07			C>G	19		6.9266e-07			C>G	27		1.28046e-06
	C>U	528		1.39825e-05			C>U	354		1.29054e-05			C>U	386		1.83059e-05
	G>A	94	35324829	2.66102e-06			G>A	64	25777202	2.48281e-06			G>A	79	19725519	4.00496e-06
	G>C	25		7.07718e-07			G>C	27		1.04744e-06			G>C	22		1.11531e-06
	G>U	51		1.44374e-06			G>U	40		1.55176e-06			G>U	39		1.97713e-06
	U>A	7	17757651	3.94196e-07			U>A	5	13055784	3.82972e-07			U>A	5	10008029	4.99599e-07
	U>C	63		3.54777e-06			U>C	49		3.75313e-06			U>C	27		2.69783e-06
	U>G	12		6.75765e-07			U>G	6		4.59566e-07			U>G	8		7.99358e-07
	All	# of errors	mean error rate	SD	SEM	SE
	A>C	27	5.13386e-07	8.06746e-08	4.65775e-08	9.88011e-08
	A>G	44	8.36629e-07	2.59117e-07	1.49601e-07	1.26127e-07
	A>U	16	3.04229e-07	1.84385e-07	1.06455e-07	7.60572e-08
	C>A	40	4.63617e-07	2.6459e-07	1.52761e-07	7.33043e-08
	C>G	74	8.57692e-07	3.26186e-07	1.88323e-07	9.97046e-08
	C>U	1268	1.46967e-05	2.85825e-06	1.65021e-06	4.1272e-07
	G>A	237	2.93217e-06	8.32155e-07	4.80445e-07	1.90465e-07
	G>C	74	9.15529e-07	2.18382e-07	1.26083e-07	1.06428e-07
	G>U	130	1.60836e-06	2.81992e-07	1.62808e-07	1.41063e-07
	U>A	17	4.16448e-07	6.43396e-08	3.71465e-08	1.01003e-07
	U>C	139	3.40507e-06	5.59494e-07	3.23024e-07	2.88814e-07
	U>G	26	6.3692e-07	1.71986e-07	9.92963e-08	1.2491e-07
P. fluorescens	rep_1	# of errors	# of obs	error rate			rep_2	# of errors	# of obs	error rate			rep_3	# of errors	# of obs	error rate
	A>C	6	23032044	2.60507e-07			A>C	4	18384107	2.17579e-07			A>C	3	20002944	1.49978e-07
	A>G	38		1.64988e-06			A>G	28		1.52305e-06			A>G	21		1.04985e-06
	A>U	2		8.68355e-08			A>U	5		2.71974e-07			A>U	1		4.99926e-08
	C>A	12	29995918	4.00054e-07			C>A	6	23313794	2.57358e-07			C>A	3	25402752	1.18097e-07
	C>G	7		2.33365e-07			C>G	2		8.57861e-08			C>G	5		1.96829e-07
	C>U	470		1.56688e-05			C>U	350		1.50126e-05			C>U	352		1.38568e-05
	G>A	68	27280076	2.49266e-06			G>A	50	21683573	2.30589e-06			G>A	54	23566075	2.29143e-06
	G>C	7		2.56598e-07			G>C	5		2.30589e-07			G>C	5		2.12169e-07
	G>U	24		8.79763e-07			G>U	20		9.22357e-07			G>U	17		7.21376e-07
	U>A	2	17954009	1.11396e-07			U>A	1	14105191	7.08959e-08			U>A	7	15578738	4.4933e-07
	U>C	35		1.94943e-06			U>C	42		2.97763e-06			U>C	49		3.14531e-06
	U>G	4		2.22791e-07			U>G	1		7.08959e-08			U>G	6		3.8514e-07
	All	# of errors	mean error rate	SD	SEM	SE
	A>C	13	2.11661e-07	5.57215e-08	3.21708e-08	5.87041e-08
	A>G	87	1.4165e-06	3.1624e-07	1.82581e-07	1.51864e-07
	A>U	8	1.30253e-07	1.1896e-07	6.86818e-08	4.60513e-08
	C>A	21	2.66794e-07	1.40982e-07	8.1396e-08	5.82192e-08
	C>G	14	1.77863e-07	7.68602e-08	4.43753e-08	4.75358e-08
	C>U	1172	1.48896e-05	9.17422e-07	5.29674e-07	4.34928e-07
	G>A	172	2.37144e-06	1.12239e-07	6.48014e-08	1.80821e-07
	G>C	17	2.34387e-07	2.23218e-08	1.28875e-08	5.68471e-08
	G>U	61	8.41034e-07	1.05904e-07	6.11438e-08	1.07683e-07
	U>A	10	2.09917e-07	2.07787e-07	1.19966e-07	6.63815e-08
	U>C	126	2.64495e-06	6.4749e-07	3.73829e-07	2.35631e-07
	U>G	11	2.30908e-07	1.57151e-07	9.07313e-08	6.96215e-08
S. enterica	rep_1	# of errors	# of obs	error rate			rep_2	# of errors	# of obs	error rate			rep_3	# of errors	# of obs	error rate
	A>C	0	23103862	0			A>C	4	18993558	2.10598e-07			A>C	0	18861774	0
	A>G	21		9.08939e-07			A>G	19		1.00034e-06			A>G	21		1.11336e-06
	A>U	6		2.59697e-07			A>U	2		1.05299e-07			A>U	0		0
	C>A	5	23176398	2.15737e-07			C>A	2	19007002	1.05224e-07			C>A	2	18240116	1.09648e-07
	C>G	3		1.29442e-07			C>G	3		1.57837e-07			C>G	4		2.19297e-07
	C>U	301		1.29874e-05			C>U	244		1.28374e-05			C>U	252		1.38157e-05
	G>A	79	24688828	3.19983e-06			G>A	62	20178214	3.07262e-06			G>A	63	19682946	3.20074e-06
	G>C	5		2.02521e-07			G>C	3		1.48675e-07			G>C	3		1.52416e-07
	G>U	23		9.31595e-07			G>U	23		1.13984e-06			G>U	13		6.6047e-07
	U>A	3	19346365	1.55068e-07			U>A	5	15722539	3.18015e-07			U>A	2	15237756	1.31253e-07
	U>C	44		2.27433e-06			U>C	52		3.30735e-06			U>C	37		2.42818e-06
	U>G	4		2.06757e-07			U>G	3		1.90809e-07			U>G	3		1.96879e-07
	All	# of errors	mean error rate	SD	SEM	SE
	A>C	4	6.56177e-08	1.21589e-07	7.01992e-08	3.28088e-08
	A>G	61	1.00067e-06	1.02402e-07	5.91221e-08	1.28123e-07
	A>U	8	1.31235e-07	1.3062e-07	7.54133e-08	4.63987e-08
	C>A	9	1.48949e-07	6.25663e-08	3.61227e-08	4.96495e-08
	C>G	10	1.65498e-07	4.59302e-08	2.65178e-08	5.23352e-08
	C>U	797	1.31902e-05	5.26907e-07	3.0421e-07	4.67219e-07
	G>A	204	3.16034e-06	7.37079e-08	4.25553e-08	2.21268e-07
	G>C	11	1.70411e-07	3.0066e-08	1.73586e-08	5.13807e-08
	G>U	59	9.1402e-07	2.40373e-07	1.38779e-07	1.18995e-07
	U>A	10	1.98781e-07	1.01652e-07	5.86888e-08	6.286e-08
	U>C	133	2.64379e-06	5.57339e-07	3.2178e-07	2.29245e-07
	U>G	10	1.98781e-07	8.04954e-09	4.6474e-09	6.286e-08
S. aureus	rep_1	# of errors	# of obs	error rate			rep_2	# of errors	# of obs	error rate			rep_3	# of errors	# of obs	error rate
	A>C	6	28618543	2.09654e-07			A>C	7	34774198	2.01299e-07			A>C	4	24458294	1.63544e-07
	A>G	32		1.11816e-06			A>G	36		1.03525e-06			A>G	14		5.72403e-07
	A>U	8		2.79539e-07			A>U	10		2.8757e-07			A>U	2		8.17719e-08
	C>A	6	16460221	3.64515e-07			C>A	5	19797667	2.52555e-07			C>A	3	14898200	2.01367e-07
	C>G	3		1.82258e-07			C>G	3		1.51533e-07			C>G	2		1.34244e-07
	C>U	222		1.34871e-05			C>U	227		1.1466e-05			C>U	237		1.5908e-05
	G>A	80	19189193	4.16901e-06			G>A	248	23605051	1.05062e-05			G>A	31	16923689	1.83175e-06
	G>C	4		2.08451e-07			G>C	3		1.27091e-07			G>C	7		4.13621e-07
	G>U	20		1.04225e-06			G>U	28		1.18619e-06			G>U	8		4.7271e-07
	U>A	16	22607560	7.07728e-07			U>A	24	27085535	8.86082e-07			U>A	1	19601367	5.10168e-08
	U>C	43		1.90202e-06			U>C	87		3.21205e-06			U>C	43		2.19372e-06
	U>G	8		3.53864e-07			U>G	4		1.4768e-07			U>G	10		5.10168e-07
	All	# of errors	mean error rate	SD	SEM	SE
	A>C	17	1.93509e-07	2.45677e-08	1.41842e-08	4.69329e-08
	A>G	82	9.33398e-07	2.94094e-07	1.69795e-07	1.03077e-07
	A>U	20	2.27658e-07	1.16568e-07	6.73007e-08	5.09059e-08
	C>A	14	2.73672e-07	8.34394e-08	4.81737e-08	7.3142e-08
	C>G	8	1.56384e-07	2.43179e-08	1.40399e-08	5.52901e-08
	C>U	686	1.34099e-05	2.22398e-06	1.28402e-06	5.1199e-07
	G>A	359	6.01159e-06	4.48831e-06	2.59133e-06	3.17279e-07
	G>C	14	2.34435e-07	1.47656e-07	8.52492e-08	6.26555e-08
	G>U	56	9.37742e-07	3.77303e-07	2.17836e-07	1.25311e-07
	U>A	41	5.91678e-07	4.39775e-07	2.53904e-07	9.24045e-08
	U>C	173	2.49659e-06	6.8778e-07	3.9709e-07	1.89812e-07
	U>G	22	3.17486e-07	1.81815e-07	1.04971e-07	6.76882e-08
P. tetraurelia	rep_1	# of errors	# of obs	error rate			rep_2	# of errors	# of obs	error rate			rep_3	# of errors	# of obs	error rate
	A>C	1	371349	2.69288e-06			A>C	1	374378	2.6711e-06			A>C	9	7451536	1.2078e-06
	A>G	0		0			A>G	0		0			A>G	10		1.34201e-06
	A>U	0		0			A>U	1		2.6711e-06			A>U	10		1.34201e-06
	C>A	0	287497	0			C>A	0	302995	0			C>A	4	5375861	7.44067e-07
	C>G	0		0			C>G	0		0			C>G	6		1.1161e-06
	C>U	6		2.08698e-05			C>U	6		1.98023e-05			C>U	80		1.48813e-05
	G>A	1	279170	3.58205e-06			G>A	0	289478	0			G>A	5	5315843	9.40585e-07
	G>C	0		0			G>C	0		0			G>C	3		5.64351e-07
	G>U	0		0			G>U	0		0			G>U	8		1.50494e-06
	U>A	0	348825	0			U>A	1	353366	2.82993e-06			U>A	10	6047568	1.65356e-06
	U>C	3		8.6003e-06			U>C	1		2.82993e-06			U>C	20		3.30711e-06
	U>G	0		0			U>G	0		0			U>G	2		3.30711e-07
	All	# of errors	mean error rate	SD	SEM	SE
	A>C	11	1.34191e-06	8.51192e-07	4.91436e-07	4.04601e-07
	A>G	10	1.21992e-06	7.74807e-07	4.47335e-07	3.85772e-07
	A>U	11	1.34191e-06	1.33555e-06	7.71082e-07	4.04601e-07
	C>A	4	6.70426e-07	4.29587e-07	2.48022e-07	3.35213e-07
	C>G	6	1.00564e-06	6.44381e-07	3.72033e-07	4.1055e-07
	C>U	92	1.54198e-05	3.19419e-06	1.84416e-06	1.60761e-06
	G>A	6	1.01963e-06	1.85711e-06	1.0722e-06	4.16262e-07
	G>C	3	5.09815e-07	3.25828e-07	1.88117e-07	2.94342e-07
	G>U	8	1.35951e-06	8.68875e-07	5.01645e-07	4.80658e-07
	U>A	11	1.62969e-06	1.42165e-06	8.20792e-07	4.91369e-07
	U>C	24	3.55568e-06	3.20267e-06	1.84907e-06	7.25799e-07
	U>G	2	2.96307e-07	1.90936e-07	1.10237e-07	2.09521e-07

## Sheet: S9
Table S9. Outlier loci for transcript errors excluded from each species.																			total assayed	Outlier
	# of outlier genes from replicates	# of outlier genes (observed in ≥ 2 replicates):	% of outlier genes (# of outlier genes/# of genes assayed )															A. thaliana	0.000101098	19	0.00586963
A. thaliana	48	19	0.00586963																0.000103457
	49																		0.000101909
	47
P. caudatum	15	14	0.022293															P. caudatum	0.000121529	14	0.022293
	16																		0.000123789
C. crescentus	6	3	0.00126957
	7
	4																	C. crescentus	1.45669e-05	3
C. reinhardtii	0	0	0																8
	0																		5
D. radiodurans	8	4	0.00259067
	7																	C. reinhardtii	1	0
	8																		1
H. volcanii	8	0	0
	18
	11																	D. radiodurans	9	4
K. radiotolerans	3	0	0																8
	2																		9
	2
M. smegmatis	2	1	0.000367647															H. volcanii	9	0
	5																		19
	1																		12
P. fluorescens	9	4	0.00200602
	3
	10																	K. radiotolerans	4	0
S. enterica	7	0	0																3
	5																		3
	5
S. aureus	8	6	0.00416089															M. smegmatis	3	1
	14																		6
	10																		2
P. tetraurelia	4	6	0.00497925
	5																	P. fluorescens	10	4
	57																		4
																			11
																		S. enterica	8	0
																			6
																			6
																		S. aureus	9	6
																			15
																			11
																		P. tetraurelia	5	6
																			6
																			58

## Sheet: S10
Table S10. Evaluation of different consensus read coverage thresholds for detecting transcript errors
The number of cds loci assayed under different thresholds (consensus read coverage at one nucleotide locus ≥10 or 50 )						The estimates of transcript-error rates under different thresholds
	Total # of cds	# of cds evaluated if cov ≥10	# of cds evaluated if cov ≥50				Estimates of error rates if cov ≥10	Estimates of error rates if cov ≥50
A. thaliana	48149	13194	2824			A. thaliana	7.56011e-06	7.89441e-06
		13140	2776				6.2159e-06	6.31595e-06
		13120	2767				7.35598e-06	7.75756e-06
P. caudatum	18673	2533	594			P. caudatum	1.76662e-05	1.72167e-05
		2663	605				7.22526e-06	5.84532e-06
C. crescentus	5355	3558	2053			C. crescentus	8.41721e-06	8.19846e-06
		3542	2050				1.11759e-05	1.06972e-05
		3581	2167				9.06656e-06	8.67685e-06
C. reinhardtii	19230	1739	279			C. reinhardtii	5.12469e-06	4.41549e-06
		2351	356				4.98227e-06	4.89675e-06
D. radiodurans	3182	2768	1320			D. radiodurans	6.74189e-06	6.46309e-06
		2850	1422				6.84305e-06	6.7754e-06
		2737	1313				7.54988e-06	7.46815e-06
H. volcanii	3963	3750	2609			H. volcanii	8.79066e-06	8.69955e-06
		3651	2398				7.43728e-06	7.37874e-06
		3747	2536				7.54643e-06	7.4854e-06
K. radiotolerans	4677	1690	451			K. radiotolerans	1.22308e-05	1.12947e-05
		1479	356				1.06916e-05	8.5549e-06
		1745	506				1.33057e-05	1.2665e-05
M. smegmatis	6717	5013	2606			M. smegmatis	8.05929e-06	7.54622e-06
		4734	2262				7.67615e-06	7.24985e-06
		4423	1834				1.02567e-05	9.8979e-06
P. fluorescens	6092	4599	1863			P. fluorescens	6.66883e-06	6.86939e-06
		4345	1655				6.64916e-06	6.6334e-06
		4461	1779				6.19583e-06	6.18565e-06
S. enterica	4553	3668	1804			S. enterica	5.31606e-06	5.46972e-06
		3592	1644				5.49075e-06	5.71032e-06
		3544	1550				5.78611e-06	5.55381e-06
S. aureus	2811	2104	1223			S. aureus	5.14619e-06	5.1568e-06
		2154	1340				6.43747e-06	6.47904e-06
		2091	1221				4.87143e-06	4.77059e-06
P. tetraurelia	39642	1573	150			P. tetraurelia	1.37381e-05	8.54806e-06
		1367	132				1.49916e-05	7.57451e-06
		5275	1203				1.4107e-05	6.90345e-06
